# Supplementary material for: Hierarchical CuO Nanorods via Cyclic Voltammetry Treatment: Freestanding Electrodes for Selective CO2-to-Formate Conversion
Source: Nanomaterials (Basel). 2025 Sep 2;15(17):1349. doi: 10.3390/nano15171349 (PMC12430157; doi:10.3390/nano15171349)
Supplement: Supplementary file 1 [file nanomaterials-15-01349-s001.zip]

Archive with 1 entries (1 files):
- nanomaterials-3814740-supplementary.pdf
